# Supplementary material for: PCR-Based Identification of Klebsiella pneumoniae subsp. rhinoscleromatis, the Agent of Rhinoscleroma
Source: PLoS Negl Trop Dis. 2011 May 24;5(5):e1052. doi: 10.1371/journal.pntd.0001052 (PMC3101168; doi:10.1371/journal.pntd.0001052)
Supplement: Table S1 — Strains used in this study, and their characteristics. (0.05 MB XLS) [file pntd.0001052.s002.xls]

## Sheet: Feuil1
Table S1. Klebsiella pneumoniae strains used in this study and results of the K3 and phoE PCR assays
Strain code	Strain name	Taxonomic designation	C-pattern	K type	Sequence type	K3 PCR	phoE PCR	rpoB PCR
SB165	A 5054	K. p. subsp. pneumoniae	C1a	1	82	-	-	+
SB3178	CIP 52.208	K. p. subsp. pneumoniae	C1a	1	82	-	-	+
SB3928	NTUH_K2044	K. p. subsp. pneumoniae	C1a	n.a.	23	-	-	+
SB166	B5055	K. p. subsp. pneumoniae	C2a	2	66	-	-	+
SB3194	CIP 52.145	K. p. subsp. pneumoniae	C2a	2	66	-	-	+
SB3341	KP52145	K. p. subsp. pneumoniae	C2a	n.a.	66	-	-	+
SB1109	05D002	K. p. subsp. pneumoniae	C3c	3	8	+	-	+
SB132	ATCC 13883 T	K. p. subsp. pneumoniae	C3a	3	3	+	-	+
SB2396	cur24329	K. p. subsp. pneumoniae	C3a	3	13	+	-	+
SB2761	V9301316	K. p. subsp. pneumoniae	C3b	3	71	+	-	+
SB2819	V9402520	K. p. subsp. pneumoniae	C3d	3	153	+	-	+
SB3204	CIP 52.146	K. p. subsp. pneumoniae	C3a	3	3	+	-	+
SB3206	CIP 82.91 T	K. p. subsp. pneumoniae	C3a	3	3	+	-	+
SB3211	538	K. p. subsp. pneumoniae	C3a	3	n.a.	+	-	+
SB3215	1509	K. p. subsp. pneumoniae	C3a	3	13	+	-	+
SB3216	1635	K. p. subsp. pneumoniae	C3a	3	13	+	-	+
SB3217	1649	K. p. subsp. pneumoniae	C3a	3	13	+	-	+
SB3327	1576	K. p. subsp. pneumoniae	n.a.	3	n.a.	+	-	+
SB3419	2368	K. p. subsp. pneumoniae	C3a	3	159	+	-	+
SB3430	4239 S2	K. p. subsp. pneumoniae	C3a	3	169	+	-	+
SB167	C5046	K. p. subsp. rhinoscleromatis	C3a	3	67	+	+	+
SB1785	475	K. p. subsp. rhinoscleromatis	C3a	3	67	+	+	+
SB1793	SB1793	K. p. subsp. rhinoscleromatis	C3a	3	67	+	+	+
SB3177	03-2455	K. p. subsp. rhinoscleromatis	C3a	3	67	+	+	+
SB3205	CIP 52.210 T	K. p. subsp. rhinoscleromatis	C3a	3	67	+	+	+
SB3207	ATCC 6908	K. p. subsp. rhinoscleromatis	C3a	3	67	+	+	+
SB3208	CIP 54.45	K. p. subsp. rhinoscleromatis	C3a	3	67	+	+	+
SB3209	CIP 54.129	K. p. subsp. rhinoscleromatis	C3a	3	67	+	+	+
SB3210	475	K. p. subsp. rhinoscleromatis	C3a	3	67	+	+	+
SB3212	745	K. p. subsp. rhinoscleromatis	C3a	3	n.a.	+	+	+
SB3213	746	K. p. subsp. rhinoscleromatis	C3a	3	67	+	+	+
SB3218	34.81	K. p. subsp. rhinoscleromatis	C3a	3	67	+	+	+
SB3219	42.79	K. p. subsp. rhinoscleromatis	C3a	3	67	+	+	+
SB1782	CIP 52.210 T	K. p. subsp. rhinoscleromatis	C3a	3	67	+	+	+
SB1783	745	K. p. subsp. rhinoscleromatis	C3a	n.a.	67	+	+	+
SB3432	04-6021	K. p. subsp. rhinoscleromatis	C3a	3	67	+	+	+
SB168	KLSP04	K. p. subsp. ozaenae	C4a	4	n.a.	-	-	+
SB176	ATCC 11296 T	K. p. subsp. ozaenae	C4a	4	91	-	-	+
SB3220	CIP 52.211 T	K. p. subsp. ozaenae	C4a	4	91	-	-	+
SB3227	748	K. p. subsp. ozaenae	C4e	4	n.a.	-	-	+
SB3464	DeChamps1	K. p. subsp. ozaenae	C4g	n.a.	90	-	-	+
SB169	KLSP05	K. p. subsp. pneumoniae	C16a	5	97	-	n.a.	+
SB178	KLSP06	K. p. subsp. pneumoniae	C16a	6	n.a.	-	n.a.	+
SB179	Aerogenes4140	K. p. subsp. pneumoniae	C7a	7	n.a.	-	n.a.	+
SB3237	CIP 52.205	K. p. subsp. pneumoniae	C7a	7	154	-	n.a.	+
SB180	KLSP08	K. planticola	C7a	8	n.a.	-	n.a.	+
SB181	Klebs.1056	K. p. subsp. pneumoniae	C9a	9	n.a.	-	n.a.	+
SB3244	CIP 52.207	K. p. subsp. pneumoniae	C15a	9	n.a.	-	n.a.	+
SB182	Klebsiella 919	K. p. subsp. pneumoniae	C10a	10	n.a.	-	n.a.	+
SB3245	CIP 52.214	K. p. subsp. pneumoniae	C10a	10	n.a.	-	n.a.	+
SB183	390	K. p. subsp. pneumoniae	n.a.	11	n.a.	-	n.a.	+
SB3247	CIP 52.215	K. p. subsp. pneumoniae	C11a	11	n.a.	-	n.a.	+
SB184	313	K. p. subsp. pneumoniae	C12a	12	n.a.	-	n.a.	+
SB3248	CIP 52.216	K. p. subsp. pneumoniae	C12a	12	n.a.	-	n.a.	+
SB185	1470	K. p. subsp. pneumoniae	C13a	13	n.a.	-	n.a.	+
SB3249	CIP 52.217	K. p. subsp. pneumoniae	C13a	13	n.a.	-	n.a.	+
SB186	138	K. planticola	C14a	14	n.a.	-	n.a.	+
SB3250	CIP 52.218	K. planticola	C14a	14	n.a.	-	n.a.	+
SB187	SB187	K. p. subsp. pneumoniae	C15a	15	n.a.	-	n.a.	+
SB3251	CIP 52.219	K. p. subsp. pneumoniae	C15a	15	n.a.	-	n.a.	+
SB188	SB188	K. p. subsp. pneumoniae	C16a	16	n.a.	-	n.a.	+
SB3252	CIP 52.220	K. p. subsp. pneumoniae	C16a	16	n.a.	-	n.a.	+
SB189	SB189	K. p. subsp. pneumoniae	C17a	17	n.a.	-	n.a.	+
SB3254	CIP 52.221	K. p. subsp. pneumoniae	C17a	17	n.a.	-	n.a.	+
SB190	SB190	K. p. subsp. pneumoniae	C18a	18	n.a.	-	n.a.	+
SB3255	CIP 52.222	K. p. subsp. pneumoniae	C18a	18	n.a.	-	n.a.	+
SB191	SB191	K. p. subsp. pneumoniae	C19a	19	n.a.	-	n.a.	+
SB3256	CIP 52.223	K. p. subsp. pneumoniae	C19a	19	n.a.	-	n.a.	+
263	CIP 52.224	K. p. subsp. pneumoniae	C15a	20	n.a.	-	n.a.	+
SB192	SB192	K. p. subsp. pneumoniae	C20a	20	n.a.	-	n.a.	+
SB3340	1582	K. p. subsp. pneumoniae	C20b	20	n.a.	-	n.a.	+
SB193	SB193	K. p. subsp. pneumoniae	C21a	21	n.a.	-	n.a.	+
SB3257	CIP 52.225	K. p. subsp. pneumoniae	C21a	21	n.a.	-	n.a.	+
SB194	SB194	K. p. subsp. pneumoniae	C22,37a	22	n.a.	-	n.a.	+
SB3258	CIP 52.226	K. p. subsp. pneumoniae	C22,37a	22	155	-	n.a.	+
SB195	SB195	K. p. subsp. pneumoniae	C23a	23	n.a.	-	n.a.	+
SB3259	CIP 52.228	K. p. subsp. pneumoniae	C23a	23	n.a.	-	n.a.	+
SB196	1680/49	K. p. subsp. pneumoniae	C24a	24	59	-	n.a.	+
SB3260	CIP 52.229	K. p. subsp. pneumoniae	C24a	24	59	-	n.a.	+
SB197	2002/49	K. p. subsp. pneumoniae	C25a	25	47	-	n.a.	+
SB3262	CIP 52.230	K. p. subsp. pneumoniae	C25a	25	47	-	n.a.	+
SB198	5884	K. oxytoca	C26a	26	n.a.	-	n.a.	+
SB3265	CIP 53.6	K. oxytoca	C26a	26	n.a.	-	n.a.	+
SB199	6613	K. p. subsp. pneumoniae	C27a	27	n.a.	-	n.a.	+
SB3266	CIP 52.232	K. p. subsp. pneumoniae	C27a	27	n.a.	-	n.a.	+
SB200	5758	K. p. subsp. pneumoniae	C28a	28	n.a.	-	n.a.	+
SB3267	CIP 52.233	K. p. subsp. pneumoniae	C28a	28	n.a.	-	n.a.	+
SB317	5725y	K. oxytoca	C29a	29	n.a.	-	n.a.	+
SB3268	CIP 52.234	K. oxytoca	C29a	29	n.a.	-	n.a.	+
SB318	7824	K. p. subsp. pneumoniae	C30a	30	n.a.	-	n.a.	+
SB3269	CIP 52.235	K. p. subsp. pneumoniae	C30a	30	43	-	n.a.	+
SB319	6258	K. p. subsp. pneumoniae	C31a	31	n.a.	-	n.a.	+
SB3273	CIP 52.231	K. p. subsp. pneumoniae	C31a	31	n.a.	-	n.a.	+
SB3274	CIP 53.7	K. planticola	C32a	32	n.a.	-	n.a.	+
SB339	SB339	K. planticola	C32a	32	n.a.	-	n.a.	+
SB3275	CIP 53.8	K. p. subsp. pneumoniae	n.a.	33	n.a.	-	n.a.	+
SB473	6168	K. p. subsp. pneumoniae	C166	33	n.a.	-	n.a.	+
SB3276	CIP 53.9	K. p. subsp. pneumoniae	n.a.	34	n.a.	-	n.a.	+
SB474	7522	K. p. subsp. pneumoniae	n.a.	34	n.a.	-	n.a.	+
SB28	06A093	K. p. subsp. pneumoniae	C35c	35	10	-	n.a.	+
SB5	15A006	K. p. subsp. pneumoniae	C35c	35	12	-	n.a.	+
SB3277	CIP 53.10	K. planticola	C35a	35	n.a.	-	n.a.	+
SB475	7444	K. planticola	C35a	35	n.a.	-	n.a.	+
SB3280	CIP 53.11	K. p. subsp. pneumoniae	C36a	36	n.a.	-	n.a.	+
SB476	8306	K. p. subsp. pneumoniae	C36a	36	n.a.	-	n.a.	+
SB3281	CIP 53.12	K. p. subsp. pneumoniae	C22,37a	37	171	-	n.a.	+
SB477	8238	K. p. subsp. pneumoniae	C22,37a	37	n.a.	-	n.a.	+
SB3282	CIP 53.13	K. p. subsp. pneumoniae	C38a	38	n.a.	-	n.a.	+
SB3283	CIP 53.14	K. planticola	C39a	39	n.a.	-	n.a.	+
SB478	SB478	K. p. subsp. pneumoniae	C39a	n.a.	n.a.	-	n.a.	+
SB479	7749	K. planticola	C39a	39	n.a.	-	n.a.	+
SB3285	CIP 53.15	K. p. subsp. pneumoniae	C40a	40	n.a.	-	n.a.	+
SB480	8588	K. p. subsp. pneumoniae	C40a	40	n.a.	-	n.a.	+
SB481	6177 = Br32	K. oxytoca	C41a	41	n.a.	-	n.a.	+
SB3286	CIP 53.16	K. p. subsp. pneumoniae	C41a	41	n.a.	-	n.a.	+
SB3287	CIP 53.17	K. p. subsp. pneumoniae	C42a	42	n.a.	-	n.a.	+
SB482	1702	K. p. subsp. pneumoniae	C42a	42	n.a.	-	n.a.	+
SB3288	CIP 53.19	K. p. subsp. pneumoniae	C43a	43	n.a.	-	n.a.	+
SB483	KLSP43	K. p. subsp. pneumoniae	C43a	43	n.a.	-	n.a.	+
SB3289	CIP 53.20	K. planticola	C44a	44	n.a.	-	n.a.	+
SB484	7730	K. planticola	C44a	44	n.a.	-	n.a.	+
SB3290	CIP 53.21	K. p. subsp. pneumoniae	C45a	45	n.a.	-	n.a.	+
SB485	8464	K. p. subsp. pneumoniae	C45a	45	n.a.	-	n.a.	+
SB3291	CIP 53.22	K. p. subsp. pneumoniae	C46a	46	n.a.	-	n.a.	+
SB486	5281	K. p. subsp. pneumoniae	C46a	46	n.a.	-	n.a.	+
SB3292	CIP 53.23	K. p. subsp. pneumoniae	C47a	47	n.a.	-	n.a.	+
SB487	9682	K. p. subsp. pneumoniae	C47a	47	n.a.	-	n.a.	+
SB3295	CIP 53.24	K. planticola	C48a	48	n.a.	-	n.a.	+
SB488	1196	K. planticola	C48a	48	n.a.	-	n.a.	+
SB3296	CIP 52.199	K. planticola	C49a	49	n.a.	-	n.a.	+
SB489	6115	K. planticola	C49a	49	n.a.	-	n.a.	+
SB3297	CIP 52.200	K. p. subsp. pneumoniae	C50a	50	n.a.	-	n.a.	+
SB490	1303/50	K. p. subsp. pneumoniae	C50b	50	n.a.	-	n.a.	+
SB3298	CIP 52.201	K. p. subsp. pneumoniae	C51a	51	n.a.	-	n.a.	+
SB491	4715/50	K. p. subsp. pneumoniae	n.a.	51	n.a.	-	n.a.	+
SB3299	CIP 53.25	K. p. subsp. pneumoniae	n.a.	52	n.a.	-	n.a.	+
SB492	5759/50	K. p. subsp. pneumoniae	n.a.	52	n.a.	-	n.a.	+
SB3301	CIP 53.26	K. planticola	C53a	53	n.a.	-	n.a.	+
SB493	1756/51	K. planticola	C53a	53	n.a.	-	n.a.	+
SB3302	CIP 53.27	K. planticola	C54a	54	n.a.	-	n.a.	+
SB494	Stanley	K. planticola	C54a	54	n.a.	-	n.a.	+
SB495	3958/51	K. p. subsp. pneumoniae	C55a	55	n.a.	-	n.a.	+
SB496	3534/51	K. planticola	C56a	56	n.a.	-	n.a.	+
SB497	4425/51	K. planticola	C57a	57	n.a.	-	n.a.	+
SB498	636/52	K. planticola	C58a	58	n.a.	-	n.a.	+
SB500	4463/52	K. p. subsp. pneumoniae	C60a	60	n.a.	-	n.a.	+
SB501	5710/52	K. p. subsp. pneumoniae	C61a	61	n.a.	-	n.a.	+
SB502	5711/52	K. p. subsp. pneumoniae	C62a	62	n.a.	-	n.a.	+
SB503	5845/52	K. p. subsp. pneumoniae	C63a	63	n.a.	-	n.a.	+
SB504	NCTC8172	K. p. subsp. pneumoniae	C64a	64	n.a.	-	n.a.	+
SB505	Sw4	K. terrigena	n.a.	65	n.a.	-	n.a.	+
SB506	438(3a)	K. oxytoca	C66a	66	n.a.	-	n.a.	+
SB507	264(1)	K. p. subsp. pneumoniae	C67a	67	n.a.	-	n.a.	+
SB508	SB508	K. p. subsp. pneumoniae	n.a.	69	n.a.	-	n.a.	+
SB509	SB509	K. oxytoca	n.a.	70	n.a.	-	n.a.	+
SB510	4349	K. planticola	C71a	71	n.a.	-	n.a.	+
SB511	1205	K. planticola	C72a	72	n.a.	-	n.a.	+
SB512	371	K. oxytoca	n.a.	74	n.a.	-	n.a.	+
SB513	325	K. planticola	C79a	79	n.a.	-	n.a.	+
SB514	SB514	K. p. subsp. pneumoniae	C80a	80	n.a.	-	n.a.	+
SB515	SB515	K. p. subsp. pneumoniae	C81a	81	n.a.	-	n.a.	+
SB516	3454-70	K. p. subsp. pneumoniae	C82a	82	n.a.	-	n.a.	+
SB3818	50938	K. p. subsp. pneumoniae	C174	n.a.	35	-	n.a.	+
SB316	30D135	K. planticola	C164	n.a.	n.a.	-	-	+
n.a.: not analyzed.
